# Supplementary material for: Interventions to Improve Medication Adherence in Patients with Schizophrenia or Bipolar Disorders: A Systematic Review and Meta-Analysis
Source: Int J Environ Res Public Health. 2021 Sep 28;18(19):10213. doi: 10.3390/ijerph181910213 (PMC8508496; doi:10.3390/ijerph181910213)
Supplement: Supplementary file 1 [file ijerph-18-10213-s001.zip]

Archive with 1 entries (1 files):
- ijerph-1326808-supp-final.pdf
